# Supplementary material for: Sensing of Catecholamine in Human Urine Using a Simple Colorimetric Assay Based on Direct Melanochrome and Indolequinone Formation
Source: Sensors (Basel). 2023 Apr 13;23(8):3971. doi: 10.3390/s23083971 (PMC10146333; doi:10.3390/s23083971)
Supplement: Supplementary file 1 [file sensors-23-03971-s001.zip]

Archive with 1 entries (1 files):
- sensors-2286491-supplementary.pdf
